# Supplementary material for: N-Terminal pro-B-type natriuretic peptide and coronary microvascular dysfunction in women with preserved ejection fraction: A report from the Women’s Ischemia Syndrome Evaluation–Coronary Vascular Dysfunction (WISE-CVD) study
Source: PLoS One. 2020 Dec 3;15(12):e0243213. doi: 10.1371/journal.pone.0243213 (PMC7714343; doi:10.1371/journal.pone.0243213)
Supplement: S1 File — (CSV) [file pone.0243213.s001.csv]

cmerg	AFLAD	QKPAD	QKPSD	HIALD	HIADS	CPALD	CPADS	QKNLD	QKNDS	NTGBEST	COPBEST	ACHBEST	BNPpgperml	SBRT	ACE	BETAB	DIUR	FASPN	LASPN	LLSTT	HSCIG	HSHYP	HSDIB	ORAL	INSLN	DISLP	OSHRT	PERD	BCP	SYS1	DIA1	HT	WT	FAST	TC	TRIG	HDLC	LDLC	GLUC	CREAT	HEMO	PAREG	RACE	EDUC	AGE	BMI	PERDT	Visit	BaselineHR
3001	2.84			2.57	1.94	2.52	2.1	2.84	2.23	0	-11.2676	-9.507	96	1	1	0	0		1	1	1	0	0	0	0	1	1	0		132	64	56	153	1								1	5	4	65	34.30212218		1	55
3002	3.12			2.94	1.64	2.86	1.28	3.54	1.51	13.4615	-8.3333	-5.7692	77		1	1	0		1	1	0	1	0	0	0	1	1	0	1	124	68	60	135	1								1	0	6	70	26.36555273		1	71
3003	2.72			2.72	1.85	2.78	2.2	3.47	2.27	27.5735	2.2059	0	45		1	0	0		1	1	0	0	0	0	0	1	1	0	1	115	65	65	192	1					129	1	14.3	1	5	4	64	31.95068165		1	57
3005	3.28			3.59	1.8	3.55	2.05	3.88	2.27	18.2927	8.2317	9.4512	53		0	0	0		1	1	0	0	0	0	0	0	0			110	70	67	167	1					75	0.8	12.3	1	5	6	42	26.15606924	1-May-09	1	79
3006	2.37			2.65	2.22	2.65	1.93	2.96	2.4	24.8945	11.8143	11.8143	90		1	0	0	1		0	2	1	0	0	0	1	1	0	1	129	68	61	120	1					98	0.8	13.4	0	5	3	47	22.67395021
3007	3.01	2.97	2.28	2.53	1.89	2.93	2.27	2.98	2.87	25.8772	-0.4386	-17.1053	9		0	0	0			1	1	0	0	0	0	1	0	0		126	75	65	205	1	164	75	46	103	85	0.6	12.8	0	5	4	56	34.11400906		1
3008					1.78		1.81						23		0	0	0		1	0	0	1	0	0	0	0	0			123	86	62	165	1					89	0.8	13.3	1	5	4	23	30.17909262	15-Jun-09
3009	3.11	2.5		2.58	0.9		1.07	2.78	1.49	11.2		3.2	27	1	0	0	0		1	0	2	0	0	0	0	0	1		1	116	70	65	142	1					87	0.6	13.6	0	0	5	34	23.63019164	3-Aug-09	1	80
3010	4.48												35		1	1	1			1	2	1	1	0	0	0	0	0	1				215									0	0	4	51			1	95
3012	3.19			3.34	3.04			3.56	3.32	11.5987		4.7022	33	1	1	0	0			0	1	1	1	0	0	1	0	0		120	70	63	275	1	136	158	53	51	138	0.6	11	1	0	4	56	48.71438314		1	76
3014	2.75			2.98	2.39	3.4	2.75	3.54	3.38	28.7273	23.6364	8.3636	78	1	0	0	0		1	0	1	0	0	0	0	0	0			139	70	64	265	1	219	137	46	146	148	1	9	1	5	5	30	45.48744449	30-Aug-09	1	68
3018	3.66												24	1	0	0	0		1	0	0	0	0	0	0	0	0		1	105	67	66	145	2	176	68	49	113	80	0.4	12	0	5	6	37	23.40376582	6-Oct-09	1	79
3019	2.9			2.59	1.46	2.65	1.34	2.75	1.6	-5.1724	-8.6207	-10.6897	465		1	1	0			0	0	0	0	0	0	0	0	0		110	68	53	130	1	226	119	53	149	94	0.9	11.3	1	5	4	75	32.53847732		1	59
3023	3.19	3.34	1.97	3.31	1.06	3.13	1.52	3.15	1.71	-13.198	-22.8426	-46.1929	72		0	0	1			0	1	1	1	0	1	1	1	0	1	170	94	64	163	2					354	0.4	13.5	0	0	5	52	27.97906963
3025	2.32												170		0	0	0			0	0	1	0	0	0	0	1	0	1	129	57	59	134	1	171	401	69	94	106	0.8	12.9	1	5	6	53	27.06489757		1	59
3026	4.22				3.23		3.81		3.69				38		1	0	1			1	0	1	0	0	0	0	0		1	116	85	65	225	1	145	47	53	83	78	15	12	0	5	6	46	37.44220506	3-Feb-10	1	82
3027	3.69			3.21	2.83	3.49	2.95	3.42	2.98	-7.3171	-5.4201	-13.0081	9		1	0	1			0	0	1	0	0	0	0	1	0	1	104	64	63	265	1	155	421	55	92	99	0.9	11.8	0	0	5	49	46.94295103		1	85
3028	2.75			2.73	1.39	2.78	1.58	2.8	1.91	1.8182	1.0909	-0.7273	219	1	0	0	0			0	1	1	0	0	0	0	1	0	1	189	88	58	111	2	140	111	76	42	79	0.8	10.4	0	0	5	62	23.19917838		1	64
3029	2.47				2.54		2.69		2.84				48		0	0	0		1	0	0	0	0	0	0	0	0	0	1	128	71	68	219	1	147	75	47	85	95	0.7	12.1	0	0	5	45	33.29905449
3030	3.82					3.31	2.17				-13.3508		59	1	0	0	0			0	0	1	0	0	0	0	0	0		148	82	62	160	2								1	0	4	43	29.26457466		1	60
3032	3.19			3.27	2.35	3.22	2.17	3.38	2.27	5.9561	0.9404	2.5078	27		0	0	0		1	0	0	0	1	0	1	0	0			128	84	67	224	1	120	129	39	55	104	0.5	12.5	0	5	6	45	35.08358988	10-Mar-10	1	81
3034	4.19	3.39	2.64	3.14	2.05			3.23	2.64	0		-22.3485	32		0	0	0		1	0	0	0	1	1	0	0	0			175	95	50	162	2	300	195	51	210	206	2.4	11.4	1	0	4	49	45.55967512	23-Mar-11
3035	2.5	2.66	1.72	2.6	2.01	2.79	2.24	2.69	2.15	25	30.2326	16.8605	64		1	1	0			1	0	1	0	0	0	1	0		1	145	86	64	180	1						0.6	13.6	1	5	4	46	30.89713211	28-Feb-10
3036					2.09		2		2.41				51		0	0	1		1	1	1	0	0	0	0	0	1	0	1	148	88	66	201	2					83	0.5	13.4	0	5	6	58	32.44246158		1	65
3045	2.4			2.74	1.79	2.7	1.69	2.78	1.72	15.8333	12.5	14.1667	71	1	0	0	0			1	1	0	0	0	0	0	0		1	125	75	49	128	1					106	0.7	12.6	0	5	6	43	37.48205747	31-Aug-10	1	63
3046	3.3	3.46		3.68	2.68	3.3	2.35	3.71	2.68	7.2254	-4.6243	6.3584	98	1	0	0	0		1	0	2	0	0	0	0	0	0			114	82	54	153	1	188	72	88	86	66	0.5	12.6	1	5	4	41	36.89007378	9-Sep-10	1	88
3047	3.18												9		0	0	0		1	0	0	0	0	0	0	0	1	0		132	71	54	152	0	196	142	40	128	85	0.6	14	0	5	6	55	36.64896219		1	79
3048			2.04		1.75		1.67		2.25	10.2941	-18.1373	-14.2157	450	1	0	0	0	1	1	1	1	0	0	0	0	1	0	0	1	151	84	67	225	2								1	5	7	67	35.24021305		1	72
3052	2.65			2.55	2.02	2.88	2.31	2.68	2.36	1.1321	8.6792	-3.7736	37	1	0	0	0		1	0	0	1	0	0	0	0	1	0	1	145	73	60	141	1	171	79	42	113	142	1	10.6	1	5	4	73	27.53735508		1	68
3053	2.56			2.43	1.38	2.47	1.31	2.88	1.73	12.5	-3.5156	-5.0781	31		0	0	0		1	0	0	0	0	0	0	0	0			135	60	65	165	2	119	81	39	64	88	0.8		1	5	6	39	27.45761705	27-Sep-10	1	72
3054	2.21			1.94	1.89	2.47	2.19	2.81	2.41	27.1493	11.7647	-12.2172	9	1	0	0	0	1		0	0	0	1	1	0	0	0	0		161	92	63	290	1	216	102	48	148	83	0.6	12.2	0	0	4	47	51.37153131		1	80
3055	2.47			3.11	2.32	3.19	2.51	3.61	2.71	46.1538	29.1498	25.9109	154		0	0	0			0	0	0	0	0	0	0	0	0		141	71	60	150	0	207	661	79	115	96	0.9	12.8	1	0	2	69	29.29505859		1	67
3056	3.92			3.64	3.73	3.31	3.2	3.92	3.88	0	-15.5612	-7.1429	454		0	0	1			0	0	1	0	0	0	0	1	0		165	90	58	190	1	198	130	65	107	89	0.7	12.3	1	5	2	76	39.71030534		1	46
3057	2.79			3.09		2.74		3.53		26.5233	-1.7921	10.7527	66		0	0	0	1		0	0	0	0	0	0	0	0			133	80	58	140	2	167	41	72	87	72	0.7	14.5	1	5	6	30	29.26022499	12-Oct-10
3058													9	1	0	0	0		1	0	0	0	0	0	0	0	0	0		141	84	63	172	2	371	523	63		82	0.6	13.5	1	5	6	59	30.46863237		1	88
3059	2.94			3	1.96	3.24	2.03	3.85	2.71	30.9524	10.2041	2.0408	47	1	0	0	1		1	1	0	1	0	0	0	0	1	0		149	82	62	130	1								1	0	8	64	23.77746691		1	64
3060	3.37		1.4		1.54		1.4		1.71	22.1429	0	10	373		0	0	0		1	0	2	0	0	0	0	0	1	0		128	62	71	148	1					97	0.6	15.2	1	5	4	81	20.64194567
3061	3.63	3.27		3.29	1.98	3.24	2.07	3.34	2.1	2.1407	-0.9174	0.6116	101		0	0	0			0	0	0	0	0	0	0	0															0	0
3062	2.91			3.26	1.98	3.32	1.83	3.84	2.06	31.9588	14.0893	12.0275	83	1	1	0	1			1	1	1	0	0	0	0	1	0	1	148	79	66	231	1	199	77	69	115	80	0.8	11.5	1	5	7	59	37.28462002		1	57
3063	3.05				2.03		2.67		2.52				87	1	0	0	0		1	0	1	0	0	0	0	0	0	0	1	151	76	61	163	1	233	120	75	134	105	0.8	13.1	1	5	4	63	30.79878237		1	82
3064	3.25			3.46	2.36	3.32	2.24	3.62	2.65	11.3846	2.1538	6.4615	190		1	0	0		1	1	0	1	1	1	0	0	1	0	1	138	64	68	160	1	160	49	49	104	115	0.8	11.4	1	5	6	68	24.32807634		1	72
3065					2.24		2.53		2.45				510	1	1	0	0		1	0	0	1	0	0	0	0	1	0	1	132	80	68	148									1	5	7	66	22.50347061		1	78
3066	2.63			2.94	2.02	2.88	2.06	3.25	2.01	23.5741	9.5057	11.7871	204		0	0	0			0	0	0	0	0	0	0	0															0	0
3067	2.37			2.37	1.85	2.22	1.76	2.93	2.07	23.6287	-6.3291	0	67	1	1	1	1	1		0	0	1	0	0	0	0	1	0	1	141	75	51	161									0	5	5	69	43.52022545
3068	3.84			3.9	2.29	4	2.55		2.81		4.1667	1.5625	70		0	0	0			0	0	0	0	0	0	0	0															0	0
3069	3.88			3.24	2.04	3.32	2.19	3.76	2.53	-3.0928	-14.433	-16.4948	136		0	0	0			0	0	0	0	0	0	0	0															0	0
3070	2.56			2.92	2.17	2.6	1.94	3.18	2.48	24.2188	1.5625	14.0625	41		0	0	0		1	0	2	0	0	0	0	0	0	0		121	66	63	180	2	210	120	69	117	93	0.6	13.9	0	5	6	61	31.88577806		1	67
3071	2.95			2.32	1.2	2.36	1.19	3.13	1.45	6.1017	-20	-21.3559	33	1	0	0	0		1	0	0	0	0	0	0	0	0	0	1	146	71	63	169	2	242	181	55	151	105	0.8	13.7	1	5	5	70	29.93720273		1	77
3072	2.31			2.11	1.68	2.39	1.65	2.84	2.32	22.9437	3.4632	-8.658	38		0	0	0			0	1	0	0	0	0	0	0	0		118	72	65	94	1	174	50	55	109	93	0.5	14	1	0	4	58	15.64252123		1	93
3073					1.89		2.02		2.12				44		0	0	0		1	0	0	0	0	0	0	0	0			104	67	68	135	2								1	5	5	35	20.52681441	20-Jan-11	1	64
3074			2.7		2.76		2.69		2.97	10	-0.3704	2.2222	52	1	1	0	0	1		0	2	1	0	0	0	0	0	0	1	152	71	71	172	1	186	218	63	79	101	0.6	12.7	1	0	3	50	23.98928821		1	64
3075	3.93			3.26	3.17	3.52	3.31	3.54	3.45	-9.9237	-10.4326	-17.0483	244	1	0	0	0			0	0	0	0	0	0	0	1	0	1	112	76	58	160	2	146	104	56	69	103	0.7	12.2	1	5	6	62	33.44025713		1	76
3076	3.18								3.05				37		1	0	0		1	1	0	0	0	0	0	0	1	0	1	137	89	54	128	2					82	0.6	13.8	1	5	5	54	30.86228395		1	97
3077	2.74												100		0	0	0			0	0	0	0	0	0	0	0	0		118	56	64	186	0								1	5	4	69	31.92703651		1	57
3078					2.04		2.46		2.55				40		0	0	0			0	0	0	0	0	0	0	0															0	0
3079	3			2.98	1.8	2.82	2.11	3.04	2.46	1.3333	-6	-0.6667	52		0	0	0		1	0	0	0	0	0	0	0	0			141	77	62	272	1					87	0.6	14.1	1	5	5	43	49.74977692	9-Mar-11
3081	3.26			3.13	2.41	3.02	2.07	3.31	2.47	1.5337	-7.362	-3.9877	69		0	0	0			1	2	0	0	0	0	0	0	0		120	64	50	120	2	152	157	45	76	111	1	15.2	1	5	6	72	33.7479075		1	61
3082	2.95			3.04	3.31	2.53	2.71	3.33	3.27	12.8814	-14.2373	3.0508	118		0	0	0			1	1	0	0	0	0	0	1	0	1	102	62	67	135	1	196	31	63	127	81	0.8	14.1	1	5	5	56	21.14412783		1	50
3083	3.06			1.74	0.74			3.13	2.22	2.2876		-43.1373	25	1	0	0	0	1		0	2	1	1	1	1	0	0	0	1	130	74	64	205	0								1	0	4	57	35.18840046		1	48
3085	3.25			3.14	2.92	2.93	2.78	3.44	3.51	5.8462	-9.8462	-3.3846	111		0	0	0			0	0	0	0	0	0	0	0															0	0
3086	2.79			2.69	1.89	2.52	1.72	3.5	2.04	25.448	-9.6774	-3.5842	104	1	0	1	0	1		0	0	1	0	0	0	0	0	0	1	152	81	68	285	2	161	119	41	96	129	1.1	12.2	1	0	5	46	43.33438598		1	67
3087	3.53			3.6	3.05	3.83	2.8	3.95	2.96	11.898	8.4986	1.983	43		0	0	0			0	1	0	0	0	0	0	0	0	1	124	69	69	210	2								1	5	5	43	31.01178225		1	64
3088	3.48												9	1	0	0	0		1	0	1	0	0	0	0	0	0			109	68	67	268	0	166	334	30	69	122	0.9	13.1	1	5	4	49	41.97500932	2-May-11
3089	3.06			2.81	2.67	2.47	2.51	2.94	2.82	-3.9216	-19.281	-8.1699	30		0	0	1		1	0	2	0	0	0	0	0	1	0	1	153	86	71	212	1								1	5	4	55	29.56819244
3091	2.72			2.75	1.52	2.64	1.49	2.86	1.78	5.1471	-2.9412	1.1029	51	1	0	0	0			0	0	0	0	0	0	0	0		1	109	65	63	136	2					84	0.7	13.2	1	5	4	45	24.09147675	7-Jun-11	1	75
3092	2.27												51	1	1	0	1	1		1	0	0	0	0	0	0	0	0	1	100	60	62	220	2	182	114	44	115	105	1	11.3	1	5	4	61	40.23879016		1	60
3094	3.2												40		1	1	0			1	0	1	1	1	1	0	0			130	84	57	250	2	212	143	33	150	173	0.7	13.9	1	5	3	47	54.09983119	15-Feb-11	1	80
3095	3.34			2.77	1.72	2.66	1.61	3.18	2.32	-4.7904	-20.3593	-17.0659	21	1	1	0	0	1		1	2	1	0	0	0	0	0	0	1	106	76	64	199	1	220	276	41	124	109	0.7	13.4	0	5	4	45	34.15849605		1	77
3096	2.72			2.76	1.83	2.89	1.88	3.27	2.14	20.2206	6.25	1.4706	42	1	0	0	0			0	0	0	0	0	0	0	1	0	1	136	80	60	140	0					85	0.9	13.8	1	5	4	58	27.34205468		1	55
3098					2.09		2.26		2.48				46	1	0	0	0			0	1	0	0	0	0	0	0		1	123	56	67	190	2	211	74	90	85	82	0.8	9.4	0	5	5	50	29.75840213	15-Jul-11	1	66
3100	2.71			2.61	2.03	2.87	2.26	3.18	2.3	17.3432	5.9041	-3.69	125	1	0	0	0			0	0	1	0	0	0	0	1	0	1	124	57	66	150	1								1	5	5	51	24.21079222		1	63
3101	3.22			3.1	2.35	3.32	2.3	3.72	2.72	15.528	3.1056	-3.7267	63	1	0	0	0		1	0	1	0	0	0	0	0	0	0	1	121	54	69	229	2					93	0.7	13.3	1	5	4	54	33.81761017
3102	2.64			3.18	2.73	2.74	2.35	3.19	2.53	20.8333	3.7879	20.4545	22	1	0	0	0			0	2	0	0	0	0	0	0		1	99	71	60	157	1	266	322	46	156	99	0.6	15	0	5	5	45	30.66216132	3-Aug-11	1	83
3103	3												9		0	0	0		1	0	1	1	1	1	1	0	1	0		134	75	62	242	0	169	123	44	100	170	0.1	14	0	5	3	53	44.26266917		1	90
3104	3.58												45		0	0	0		1	0	0	1	1	1	1	0	0	0		177	102	65	221	2	204	110	75	107	122	0.9	13.6	1	0	4	46	36.77656586
3105	3.23			3.64	2.39	3.39	1.9	3.98	2.89	23.2198	4.9536	12.6935	51	1	0	0	0			0	0	1	0	0	0	0	1		1	113	73	64	164	1	150	120	54	72	83	0.6	12.1	0	0	4	45	28.15072036		1	70
3106	3.45												39	1	0	0	0		1	0	0	1	0	0	0	0	1	0		140	80	73	284	2	144	57	74	59	91	0.6	11.1	1	0	4	59	37.46952887		1	72
3108	2.72												145	1	0	0	0		1	0	0	0	0	0	0	0	1	0	1	126	72	62	114	2	196	117	53	117	106	1	12.6	0	5	7	66	20.85100944		1	55
3109	4.12			4.11	2.3	4.52	2.41	4.19	2.54	1.699	9.7087	-0.2427	169	1	0	0	0	1		0	1	1	0	0	0	0	0		1	127	77	57	160	1								1	5	8	53	34.62389196	7-Oct-11	1	97
3110	3.35			3.37	2.84	3.04	2.72	3.68	3.25	9.8507	-9.2537	0.597	81	1	0	0	0		1	0	2	1	0	0	0	0	0			168	67	65	210	0								0	5	5	44	34.94605806	14-Aug-11	1	54
3113	2.85												418		0	0	1		1	0	2	1	1	0	0	0	1	0	1	156	97	59	142	1								0	5	3	53	28.68071235		1	83
3114	3.02												229	1	0	0	1			0	1	1	0	0	0	0	0	0	1	115	57	69	206	1	216	220	34	138	107	0.8	11.8	1	5	5	52	30.42108164		1	60
3115	2.71			2.69	1.85	2.64	2	2.96	1.93	9.2251	-2.583	-0.738	19		0	0	0	1		0	1	0	0	0	0	0	0	0	1	110	52	63	114	2								1	5	4	55	20.1943261		1	63
3116	3.13												69		0	0	0	1		0	1	0	0	0	0	0	0	0	1	121	70	62	149	1								0	5	5	52	27.25263515		1	85
3117					2.12		1.87		2.26				49	1	0	0	0	1		0	1	1	0	0	0	0	1	0	1	119	67	64	135	2								1	5	5	50	23.17284908		1	80
3118	1.73	1.8	1.76	1.68	1.74	1.81	1.94	2.07	2.01	14.2045	10.2273	-1.1364	170		1	1	1		1	0	0	1	0	0	0	0	0	0	1	106	61	62	160	2								0	5	4	54	29.26457466
3119	2.94			2.97	2.63	3.29	2.79	4.16	3.56	41.4966	11.9048	1.0204	45		0	0	0			0	1	0	0	0	0	0	0			115	63	69	148	1					91	0.7	10.7	1	5	5	40	21.85592273	15-Jan-12
3120	4.37	3.67	2.8	4.07	2.77	3.84	2.75	4.57	2.91	3.9286	-1.7857	-1.0714	995	1	0	0	0		1	0	0	1	0	0	0	0	0	0		137	74	66	204	1	106						12.9	1	5	5	56	32.92667742		1	89
3121	3.59												141	1	0	1	0		1	0	1	1	1	1	0	0	0	0		149	73	62	178	0								0	5	4	73	32.55683931		1	61
3123	3.77	3.59	2.33	2.9	1.44	3.57	2.28	3.64	2.41	3.4335	-2.1459	-38.1974	48		0	0	0			0	0	1	0	0	0	0	0	0	1	121	70	64	230	1								1	5	3	57	39.4796688
3124	3.53	3.51	2.92	3.35	2.81	3.14	2.58	3.76	3.57	22.2603	-11.6438	-3.7671	291		0	0	0			0	1	0	0	0	0	0	1	0		102	65	65	226	1					131	1.2	13	1	5	4	51	37.60861486
3125	3.26	2.8		3.07	1.51	3.24	1.91	3.22	1.81	15	15.7143	9.6429	11	1	0	0	0		1	0	0	0	1	1	0	0	1			133	75	61	231	2								1	0	4	42	43.64735416	5-Mar-12	1	84
3126	2.83												552	1	0	0	0	1		0	1	0	0	0	0	0	1	0		141	70	64	148									1	5	4	55	25.40430862	1-Jan-84	1	66
3127	2.44			2.97	2.71	2.76	2.69	3.08	2.8	26.2295	13.1148	21.7213	119	1	0	0	0		1	0	1	0	0	0	0	0	0		1	96	46	58	145	1								1	5	5	47	30.30523302	21-Mar-12	1	72
3128	3.36	3.01	1.57	3.15	1.56	3.59	1.91	3.5	2	27.3885	21.6561	-0.6369	9	1	0	0	0			0	0	0	0	0	0	0	0	0	1	106	75	66	272	1								1	5	4	42	43.90223657		1	66
3129	3.21	2.85	2.55	2.79	2.84	2.88	2.67	2.72	3.21	25.8824	4.7059	11.3725	258		0	0	0		1	0	0	0	0	0	0	1	0	0		128	65	64	179	1	266	164	48		79	0.8		0	5	6	69	30.72548137
3130	2.92	2.29	1.82	2.59	2.24	2.74	2.09	2.7	2.52	38.4615	14.8352	23.0769	9	1	0	0	0		1	0	1	1	0	0	0	0	0	0	1	105	68	69	174	1								1	5	4	51	25.69547672		1	56
3131	3.66												234		0	1	0		1	1	0	1	0	0	0	1	1	0		160	66	63	154	0	178	286	47	74	110	0.6	13	1	0	6	68	27.28005456		1	64
3133			2.21		2.33		2.68		2.4	8.5973	21.267	5.4299	72		0	0	0		1	0	0	0	0	0	0	0	1	0	1	126	78	68	161	1	161	96	33	109	75	0.64	13.1	1	5	5	40	24.48012682		1
3134			2.28		1.73		2.43		2.45	7.4561	6.5789	-24.1228	204	1	0	1	1		1	1	0	1	1	1	0	0	0	0	1	109	59	55	252									1	0	4	49	58.57074855	1-Oct-01
3140	2.78			2.55	2.27	2.87	2.28	3.01	2.34	8.2734	3.2374	-8.2734	68	1	0	0	1		1	1	0	1	0	0	0	0	1	0		144	73	62	147	2								1	5	4	66	26.88682797		1	83
3141	3.14	3.2	1.88	3.31	1.73	3.51	1.78	3.67	2.13	13.2979	-5.3191	-7.9787	53		0	0	0			0	0	0	0	0	0	0	0															0	0
6008		2.32	1.23	2.56	1.32	2.51	1.12	2.64	1.31	6.5041	-8.9431	7.3171	16	1	0	0	0		1	0	1	0	0	0	0	0	0					60	110	1	202	100	63	119	88	0.6	12.4	1	0	6	39	21.48304297	4-Mar-09	1	86
6010	3.32	3.52	2.25										63	1	0	0	0		1	0	1	0	0	0	0	0	0		1	115	79	64	250	1	203	71	53	136	93	1	10.2	1	5	6	41	42.91268348	24-Apr-09	1	61
6011		3.28	2.82	3.42	2.96	3.49	3.06	3.19	2.95	4.6099	8.5106	4.9645	105	1	0	1	1		1	1	0	1	0	0	0	0	1	0	1	132	79	63	149	1					121	0.6	14.3	0	5	5	62	26.3943385		1	65
6012	3.7	3.53	2.12	3.63	1.2	3.51	1.86	3.67	1.81	-14.6226	-12.2642	-43.3962	26		0	0	0		1	0	0	0	0	0	0	0	0	0		122	68	51	150	1	142	137	58	77	89	0.8	13.6	1	0	5	70	40.5467939		1	57
6013			2.21		1.47		1.94		2.21	0	-12.2172	-33.4842	64	1	0	0	0			0	0	0	0	0	0	0	0		1	107	70	67	122	1	143	101	42	81	75	0.8	12.7	0	5	7	30	19.10802663	15-Mar-09	1	70
6015	2.62	2.97	1.82	3.02	1.37	2.78	1.66	3.17	2.42	32.967	-8.7912	-24.7253	79	1	0	1	0			0	1	0	1	1	0	0	1	0	1	118	87	56	178	1	144	230	28	70	113	0.8	11.3	1	0	5	40	39.9070441		1	52
6016			2.69		2.26		2.6		3.19	18.5874	-3.3457	-15.9851	61		1	0	0	1	1	0	0	1	0	0	0	0	0	0	1	120	78	55	195	1	203	62	42	152	95	1	35.8	1	0	5	54	45.32260304		1	67
6017			2.35		2.62		2.54		2.75	17.0213	8.0851	11.4894	72	1	1	0	0		1	1	0	1	0	0	0	1	0	0	1	127	80	65	140	1	151	73	83	53	98	0.9	14.3	1	5	7	65	23.29737204		1	70
6019	2.87	2.96	2.1	2.97	2.08	3.06	2.1	3.5	2.47	17.619	0	-0.9524	57	1	0	1	0		1	0	0	0	0	0	0	0	0		1	140	87	69	185	0								1	5	8	51	27.31990341	14-Oct-09	1	60
6020			1.87		1.91		1.88		1.88	0.5348	0.5348	2.139	84		0	0	0		1	0	0	1	1	1	0	0	1	0	1	140	82	65	180	1					107	0.7	14.3	1	5	5	66	29.95376405		1	54
6021	3.26	3.3	2.01	3.22	1.48	3.38	2.06	3.62	2.07	2.9851	2.4876	-26.3682	41		0	0	0		1	1	0	0	0	0	0	0	0			112	58	55	230	1	193	53	40	142	94	0.6	11.8	1	0	5	44	53.45742923	26-Oct-09	1	66
6022	3.11	3.02	1.67	3.14	1.94	3.13	1.91	3.21	2.04	22.1557	14.3713	16.1677	27		0	0	0		1	0	1	0	0	0	0	0	0			150	78	61	185	1					77	0.7	13.3	0	5	6	44	34.95567324	1-Jun-09	1	72
6023	2.93	2.93	2.02	3.09	2.35	3.02	2.23	3.39	2.41	19.3069	10.396	16.3366	96	1	0	0	0			1	0	1	0	0	0	0	1	0		137	75	62	155	1					92	0.7	14	0	5	5	55	28.3500567		1	60
6026	3.57	3.16	2.34	2.87	2	3.17	2.26	3.46	2.54	8.547	-3.4188	-14.5299	63		0	0	0		1	0	1	0	0	0	0	0	0	0	1	116	60	59	118	1					94	0.7	13.6	1	0	5	56	23.83326801		1	65
6027			1.44		0.86		1.64		1.66	15.2778	13.8889	-40.2778	24		0	0	0	1		0	2	0	1	1	0	0	0		1	121	60	56	198	2					114	0.8	11.7	0	0	3	41	44.39098164	22-Dec-09	1	81
6033	3.34	2.94	1.46	2.95	1.38	3.13	1.55	3.2	1.45	-0.6849	6.1644	-5.4795	35	1	0	0	0		1	0	0	0	0	0	0	0	0		1	115	70	65	180	1	157	63	56	88	86	0.5	12.9	0	0	5	33	29.95376405	29-Dec-09
6035	2.37	2.13	1.76	2.24	1.8	2.25	1.69	2.99	2.33	32.3864	-3.9773	2.2727	108		0	1	0			0	0	0	0	0	0	0	0			114	57	62	115	1					75	0.7	13.6	1	0	6	29	21.03391304	21-Jan-10	1	60
6038	2.52	2.43	2.04	2.53	2.19	2.41	2.02	2.64	2.23	9.3137	-0.9804	7.3529	65		0	0	0	1		1	0	0	0	0	0	0	1	0	1	110	70	64	118	1					98	0.9	13.1	1	5	6	55	20.2547866		1	57
6038	2.52	2.43	2.04	2.53	2.19	2.41	2.02	2.64	2.23	9.3137	-0.9804	7.3529	23		0	0	0	1		1	0	0	0	0	0	0	1	0	1	110	70	64	118	1					98	0.9	13.1	1	5	6	55	20.2547866		1	57
6040	3.13	3.6	2.08	3.62	1.98	3.74	2.12	3.58	2.6	25	1.9231	-4.8077	123		0	1	0		1	1	0	1	1	1	0	1	0	0		150	69	62	178	1	167	114	64	80	83	0.7	12.3	1	0	4	70	32.55683931		1	62
6041	2.92	3.2	2.49	2.75	2.45	3.16	2.52	3.26	2.6	4.4177	1.2048	-1.6064	141	1	0	0	0		1	1	1	0	0	0	0	0	1	0		126	84	55	145	1	165	94	56	90				0	5	4	65	33.70142278		1	40
6043	2.5	2.6	1.85	2.69	2.02	2.6	1.96	2.78	2.36	27.5676	5.9459	9.1892	115	1	1	0	0		1	1	1	1	0	0	0	1	1	0	1	132	85	62	195	1					90	0.8	12.8	0	5	6	52	35.66620037		1	56
6044	3	2.87	1.77	3.08	1.64	3.17	1.87	3.1	1.91	7.9096	5.6497	-7.3446	98	1	0	0	0		1	0	1	0	0	0	0	0	1	0		117	76	68	141	1					84	0.7	13.1	1	5	5	73	21.43911727		1	60
6046	3.16	3	2.43	3.17	2.17	3.26	2.2	3.16	2.18	-10.2881	-9.465	-10.6996	472	1	0	0	1		1	1	1	0	0	0	0	1	1	0	1	124	62	65	170	1					85	0.7	13.6	0	5	6	64	28.28966605		1	78
6047	3.19	3.12	2.69	2.94	2.66	2.88	2.87	2.94	2.57	-4.461	6.6914	-1.1152	119		1	1	1		1	1	0	1	0	0	0	0	0	0	1	158	85	67	117	1					97	0.9	13.9	1	5	7	61	18.32491079		1	72
6048	2.91	3.16		2.93	3.1	2.8	3.11	2.97	3.12	-6.0127	-11.3924	-7.2785	124	1	0	0	0		1	1	0	0	0	0	0	0	0		1	116	64	62	110	1	149	43	71	69	82	1.1	12.4	0	5	6	48	20.11939508	15-Mar-10
6052	3.22	2.91		3.15	3.01	3.06	3.08	3.3	3.07	13.4021	5.1546	8.2474	127	1	0	0	0		1	0	0	1	0	0	0	0	1		1	170	90	64	168	1					90	0.8	13.1	0	5	4	52	28.8373233	15-Feb-10	1	64
6053	3.37	3.45	2.25	3.66	2.42	3.66	2.66	4.01	2.77	23.1111	18.2222	7.5556	31	1	0	0	0			0	1	0	0	0	0	0	0		1	127	72	69	182	1					82	0.7	13.5	0	5	6	35	26.87687795	17-Mar-10	1	81
6054	3.7	3.9	2.89	3.19	2.66	3.45	2.83	3.82	3.18	10.0346	-2.0761	-7.9585	36	1	0	1	0			1	0	0	0	0	0	0	0	0	1	98	63	65	251	1	122	1001	51	51	87	0.6	13.8	0	0	6	48	41.76885987		1	71
6055	2.36	2.39	2.26	2.38	2.27	2.37	2.42	2.48	2.47	9.292	7.0796	0.4425	305	1	0	0	0		1	1	1	0	0	0	0	0	1	0		132	69	63	120	1					81	0.8	12.2	1	5	5	70	21.25718537		1	54
6057			2.44		2.52		2.41		2.73	11.8852	-1.2295	3.2787	85	1	1	1	1		1	1	0	1	0	0	0	1	1	0	1	151	71	67	155	1	185	109	53	110	86	0.8	13.3	1	5	5	56	24.27659121		1	69
6058	3.09	2.88	2.57	3.12	2.65	2.93	2.8	3.17	2.76	7.393	8.9494	3.1128	76	1	0	0	0			1	0	0	0	0	0	0	1	0	1	90	55	61	120	1	220	79	70	134	90	0.8	13	0	5	4	56	22.67395021		1	70
6059	4.38	4.53	2.69	4.71	2.84	4.29	2.73	4.48	2.85	5.948	1.487	5.5762	111		0	0	0		1	1	0	0	0	0	0	0	1	0	1	116	66	67	144	1	213	63	101	99	87	0.9	15.8	1	5	5	61	22.55373635		1	75
6060	3.96												120	1	1	1	0		1	1	0	1	0	0	0	0	1	0	1	161	89	57	145	1		48	55	69		1.4		1	5	6	52	31.37790209		1	72
6061		2.9	2.76	3.04	3.14	2.98	2.87	3.49	3.37	22.1014	3.9855	13.7681	64		0	0	0		1	1	1	0	0	0	0	0	1	0	1	127	73	63	140	1	164	36	69	88	81	0.7	13.7	1	5	8	59	24.8000496		1	62
6062			1.85										93		1	1	0			0	2	0	0	0	0	0	1	0	1	164	83	58	120	1					84	0.8	15.2	0	5	5	59	25.08019285		1	78
6063	2.57	2.66	1.69	1.84	1.29	2.61	1.87	3.01	2.17	28.4024	10.6509	-23.6686	203	1	0	0	0			0	1	0	0	0	0	0	1	0	1	102	62	58	165	1	199	53	66	122	75	0.6	13.4	1	0	5	48	34.48526517		1	60
6065	3.11	2.1	2.17	2.19	2.02	2.47	2.34	3.02	2.68	23.5023	7.8341	-6.9124	29		0	0	0		1	0	1	0	0	0	0	0	0			104	78	56	245	1	230	93	61	150	72	0.9	13.7	0	0	8	46	54.92823486	8-May-10	1	66
6067			1.81		1.84		1.6		1.98	9.3923	-11.6022	1.6575	75	1	0	0	0		1	1	1	0	0	0	0	0	1	0		147	80	60	120	1	155	169	73	48	86	0.9	13.2	1	5	6	66	23.43604687		1	69
6069	2.58	2.29	1.64	2.46	1.83	2.6	2.02	3.19	2.22	35.3659	23.1707	11.5854	167	1	1	1	0		1	1	1	0	0	0	0	1	1	0	1	130	67	64	157	0	134	128	47	61	85	0.8	14.1	1	5	4	71	26.94916523		1	55
6070	3.32	3.05	2.14	2.73	1.73	2.98	1.71	3.37	2.32	8.4112	-20.0935	-19.1589	112		0	0	0		1	1	1	0	0	0	0	0	1	0	1	118	70	67	135	1		77	59	75	81	0.7	14.3	1	5	7	69	21.14412783		1	63
6071	3.24	3.23	2.49	3.46	2.57	3.47	2.34	3.53	2.65	6.4257	-6.0241	3.2129	35	1	0	0	0			0	1	0	0	0	0	0	0		1	117	82	63	153	1					101	0.7	12.6	0	5	5	43	27.10291135	12-Jul-10	1	64
6072	3.11	3.1	3	2.93	2.61			3.5	3.46	15.3333		-13	29	1	0	0	0		1	0	0	1	0	0	0	0	0	0	1	128	78	64	155	1	215	154	58	126	87	0.7	14.9	1	5	5	52	26.60586376		1	57
6073		2.64	2.59	2.54	2.67		2.82	2.8	2.85	10.0386	8.8803	3.0888	78	1	0	0	0			0	1	0	0	0	0	0	0	0	1	129	77	66	135	1	188	561	95	68	100	0.7	14.7	1	5	4	50	21.789713		1	59
6074	2.46	2.54	2.3	2.66	2.23	2.95	2.41	3	2.71	17.8261	4.7826	-3.0435	97	1	1	1	0		1	0	1	0	0	0	0	0	0		1	152	78	66	140	1		98	65	121	77	0.8	13.4	1	5	6	45	22.59673941	14-Aug-10	1	72
6076			2.03		2.29		2.01		2.68	32.0197	-0.9852	12.8079	132		1	0	0		1	1	1	1	0	0	0	0	1		1	135	95	64	129	1	144	70	74	67	81	0.8	15.2	0	5	7	54	22.14294468	15-Dec-09	1	66
6077		3.66	3.44	3.51	3.27	3.29	3.19				-7.2674	-4.9419	34		0	0	0		1	0	0	0	0	0	0	0	0	0	1	118	78	57	143	1	153	32	71		81	0.8	14	1	0	5	55	30.94510344		1	60
6078	1.94	1.99	1.77	1.72	1.47	1.73	1.59	2.56	2.07	16.9492	-10.1695	-16.9492	85		1	0	0		1	1	1	0	0	0	0	0	1	0	1	150	85	62	127	1	150	126	72	53	81	0.7	13.2	1	5	6	56	23.22875614		1	56
6080		2.62	1.85	1.93	2.35	2.76	2.68	2.86	2.5	35.1351	44.8649	27.027	153	1	0	1	1		1	1	1	1	0	0	0	0	1	0		132	74	65	185	1	189	76	59	115	97	1	12.9	0	5	7	61	30.78581305		1	63
6081	3.23	3.01	3.29	3.56	3.43	3.47	3.43	3.41	3.51	6.6869	4.2553	4.2553	51		1	0	0			1	0	1	1	1	0	0	0		1	160	80	64	216	1	220	352	24	133	129	0.7	11.8	1	5	4	46	37.07655853	1-Sep-10	1	75
6085	3.03	3.31	2.86	2.87	2.4	3.22	2.66	3.43	2.97	3.8462	-6.993	-16.0839	31	1	0	1	0		1	0	0	0	0	0	0	0	1	0		120	70	64	158	1	218	190	50	130	92	0.7	14	1	5	5	54	27.12081596		1	64
6088	3.94		3.54	3.94	1.78			4.51	3.67	3.6723		-49.7175	97	1	0	0	0		1	1	0	0	0	0	0	1	0	0		132	48	60	192	1	189	76	85	89	135	0.6	13.4	1	0	4	61	37.497675		1	82
6089	3.06		1.92	2.72	1.65	2.89	1.75	3.16	1.97	2.6042	-8.8542	-14.0625	148	1	0	0	1			0	0	1	0	0	0	0	1	0	1	139	72	66	138	1	222	137	81	116	90	0.8	13.4	1	5	6	55	22.27392885		1	76
6090	2.99	2.99	1.79	2.69	1.76	2.87	1.88	3.23	2.42	35.1955	5.0279	-1.676	60		0	0	0			0	0	0	0	0	0	0	1		1	94	43	66	110	1	181	93	56	106	81	0.5	13.1	0	5	7	42	17.75458096		1	67
6092	3.26	2.95	2.37	3.26	2.66	3.46	2.55	3.37	2.59	9.2827	7.5949	12.2363	199	1	1	1	0			1	0	1	0	0	0	1	1	0	1	118	75	64	144	1					82	0.9	10.9	0	5	7	53	24.71770569		1	84
6093			2.14		1.98		2.69		2.6	21.4953	25.7009	-7.4766	101		1	0	0		1	0	1	0	0	0	0	0	1	0	1	109	67	62	230	1					128	0.6	12.6	0	5	7	61	42.06782607		1	62
6096			1.96		2.19		2.09		2.39	21.9388	6.6327	11.7347	66	1	0	0	0		1	0	0	0	0	0	0	0	0		1	109	69	65	210	1					95	0.7	11.8	1	5	6	54	34.94605806	5-Oct-10	1	70
6097	3.05	3.17	2.21	2.72	2.26	2.88	2.38	2.77	2.31	4.5249	7.6923	2.2624	48		1	1	0		1	1	1	1	1	1	0	0	0	0	1	124	52	67	187	1	159	123	48	86	135	0.8	13	1	5	8	62	29.28853263		1	48
6098	3.01	2.57	2.2	3.07	2.86	3.08	2.74	3.21	2.99	35.9091	24.5455	30	82	1	0	0	0			0	0	0	0	0	0	0	0	0	1	112	58	62	128	1	199	97	59	121	74	0.6	13.8	1	5	5	43	23.41165973		1	70
6101			1.76		2.09		2.22		2.19	24.4318	26.1364	18.75	22	1	1	1	1		1	1	1	1	0	0	0	0	0	0	1	148	78	55	152	1	236	74	77	171	118	0.8	12.4	0	5	6	66	35.32838801		1	74
6102			2.79		2.66		3.13		3.23	15.7706	12.1864	-4.6595	65		0	0	0			0	1	0	0	0	0	0	1	0	1	118	79	62	139	1	208	90	63	127	91	0.8	10.1	1	0	7	57	25.42359923		1	72
6103	2.7	2.79	2.16	2.79	2.17	2.59	2.21	3.32	2.34	8.3333	2.3148	0.463	78		0	1	1		1	1	1	0	0	0	0	0	1	0	1	131	73	66	196	1	158	112	53	83	100	0.7	14	1	5	6	65	31.63543517		1	58
6106			2.67		2.87		2.96		3.31	23.97	10.8614	7.4906	39	1	0	1	0		1	0	0	0	0	0	0	0	0		1	91	62	67	145	1	140	49	64	66	85	0.8	13.3	1	5	6	36	22.71035952	29-Apr-11	1	65
6109	3.63	2.99	2.5	3.15	2.45	3.51	3.01	3.41	2.93	17.2	20.4	-2	42	1	0	0	0		1	0	1	0	0	0	0	0	0	0	1	124	73	57	150	1	159	91	56	85	89	0.8	14.4	1	5	4	42	32.45989872		1	74
6110			2.22		1.94		2.65		2.63	18.4685	19.3694	-12.6126	92		0	1	0		1	1	0	0	0	0	0	0	0		1	145	62	64	130	1	210	54	67	112	94	0.7	13.2	1	5	6	51	22.31459541	1-Jun-11	1	66
6111		2.9	3.13	3.13	3.37	2.91	3.41	3.74	3.66	16.9329	8.9457	7.6677	16	1	0	0	0	1	1	0	0	1	0	0	0	0	1		1	128	62	62	170	2								1	0	8	54	31.09361057	15-Sep-10	1	56
6113	3.61	3.63	2.69	3.52	2.52	3.32	2.32	3.36	2.55	-5.2045	-13.7546	-6.3197	205	1	0	1	0			1	1	1	0	0	0	0	1	0	1	145	68	64	162	1	221	167	41	147	90	0.8	12.3	0	5	6	66	27.8074189		1	67
6114	3.78	3.67	3.2	3.7	3.24	3.65	3.12	3.56	3.02	-5.625	-2.5	1.25	9	1	0	1	0		1	0	0	1	0	0	0	0	0		1	139	62	64	230	1	159	49	44	105	85	0.6	11	0	0	5	50	39.4796688	20-Jul-11	1	69
6115	3.24	3.14	2.79	3.4	2.51	3.52	2.7	3.32	2.6	-6.81	-3.2258	-10.0358	47		0	0	0			1	1	0	0	0	0	0	1	0	1	146	87	64	191	0	168	165	85	50	93	1.2	14.1	0	5	6	73	32.78529018		1	55
6116	2.68	2.35	1.72	2.43	2.27	2.17	2.09	2.52	2.44	41.8605	21.5116	31.9767	15		0	0	0			0	1	0	0	0	0	0	0		1	129	72	61	190	1	223	78	63	144	95	0.8	12.4	1	5	6	51	35.90042117	25-Sep-11	1	76
6118	3.04	2.98	1.53	3.07	1.77	2.74	1.53	3.07	1.79	16.9935	0	15.6863	60	1	0	1	0		1	0	0	0	0	0	0	1	0			135	54	60	105	1	255	87	53	185	92	0.7	13.8	0	0	6	56	20.50654101	25-Jun-11	1	80
6119	2.86	3.22	2.36	3.19	2.59	3.33	2.62	3.31	2.64	11.8644	11.0169	9.7458	201		0	0	0			0	0	0	0	0	0	0	0															0	0
6120	2.68	2.8	2.18	2.7	2.3	2.71	2.3	2.7	2.75	26.1468	5.5046	5.5046	37		0	1	0			0	1	0	0	0	0	0	0	0	1	136	70	63	162	1	192	113	72	97	69	0.7	11.5	1	0	7	62	28.69720025		1	83
6121			2.23		2.44		2.28		2.63	17.9372	2.2422	9.417	213		0	0	0			0	1	0	0	0	0	0	1	0	1	123	50	56	155	2	194	159	77	32	91	1.2	13.6	1	5	6	64	34.75051593		1	58
6122	3.2	3.14	2.85	2.79	3.06	2.52	3.33	3.64	3.56	24.9123	16.8421	7.3684	21	1	0	0	0		1	1	1	0	0	0	0	0	0	0	1	138	46	55	163	0	141	34	53	81	132	0.8	13.9	0	5	6	50	37.88504767		1	65
6123	2.77	2.77	2.18	2.8	2.17	2.78	2.1	2.84	2.37	8.7156	-3.6697	-0.4587	9	1	0	0	0		1	1	0	0	1	0	1	0	0		1	103	63	62	172	1	211	460	36	135	61	0.5	12.6	1	0	5	44	31.45941776	10-Sep-11	1	77
6124	3.38	2.83	2.72	2.81	2.72	3.03	2.98	3.49	3.05	12.1324	9.5588	0	9	1	0	0	0		1	0	1	0	0	0	0	1	1		1	112	70	62	123	1	200	76	68	118	103	0.9	12.8	0	5	7	34	22.49714177	25-Apr-11
6125	3.69	3.27	2.18	3.45	2.79	3.09	2.12	3.42	2.68	22.9358	-2.7523	27.9817	15	1	0	1	0		1	1	0	1	0	0	0	0	1	0	1	126	43	65	147	1	133	72	44	75	82	0.8	13.9	1	5	8	60	24.46224064		1	65
6127		2.68	1.95	2.89	1.99	2.64	1.82	3.39	2.79	43.0769	-6.6667	2.0513	49	1	0	0	0		1	0	0	0	0	0	0	0	0		1	125	48	68	132	1	155	129	66	63	94	0.9	12.5	1	5	5	51	20.07066298	25-Aug-11	1	55
6130		3	2.07	3.26	1.97	3.82	2.66	4.08	2.94	42.029	28.5024	-4.8309	12	1	1	1	0			1	0	1	0	0	0	0	0	0	1	138	87	63	220	1	166	83	47	102	105	0.7	12.6	1	0	6	64	38.97150651		1	53
6132	2.68	2.54	2.03	2.96	2.19	2.81	2.23	3.18	2.28	12.3153	9.8522	7.8818	50		0	0	0	1	1	1	0	0	0	0	0	1	1	0	1	128	77	55	150	1	286	103	71	194	85	0.7	13.8	1	5	5	65	34.8635408		1	73
6133	3.04	3.15	2.18	2.84	2.23	3.28	2.22	3.61	2.49	14.2202	1.8349	2.2936	26	1	0	1	1		1	1	0	1	0	0	0	1	1	0	1	110	72	65	160	1	158	237	44	67	103	0.8	14.8	1	5	6	59	26.62556804		1	76
6134			1.99		1.9		1.95		2.27	14.0704	-2.0101	-4.5226	19	1	0	0	0		1	0	0	0	0	0	0	0	0		1	111	66	55	143	1	181	141	50	103	77	0.8	11.3	0	5	5	26	33.23657556	31-Oct-11	1	85
6135	2.6	2.47	1.78	2.55	2	2.96	2.16	3.21	2.57	44.382	21.3483	12.3596	10		0	0	0			0	0	0	0	0	0	0	1		1	104	72	55	150	1	234	467	32		190	0.5	12.9	0	0	6	42	34.8635408	23-Oct-11	1	91
6136	2.72	2.42	2.02	2.65	2.04	2.82	2.06	3.3	2.59	28.2178	1.9802	0.9901	107	1	0	1	1			0	0	1	0	0	0	0	1	0	1	136	63	58	195	1	201	215	41	116	82	0.8	13.6	0	5	5	50	40.75531338		1	49
6137	3.04	2.99	2.68	3.41	3.52	3.31	3.44	3.53	3.63	35.4478	28.3582	31.3433	1406	1	0	0	0		1	1	1	0	0	0	0	0	0		1	96	63	61	120	1	128	93	51	58	90	0.6	11.9	1	0	5	28	22.67395021	26-Nov-11	1	88
6139	3.75	3.48	2.6	3.72	2.78	3.52	2.72	4.16	3.73	43.4615	4.6154	6.9231	61	1	0	1	0		1	1	1	1	0	0	0	1	0	0	1	140	53	57	195	1	156	166	62	61	91	0.6	12.6	1	0	5	57	42.19786833		1	70
6147	3.9	3.92		3.6		3.82		4.05		3.3163	-2.551	-8.1633	41		0	1	0		1	0	0	0	0	0	0	0	0			105	43	58	130	0	182	102	53	109	81	0.6	12.2	0	5	5	48	27.17020892	15-Feb-12	1	48
6149		3.12	2.12	3.1	2.06	3.24	1.99	3.22	2.14	0.9434	-6.1321	-2.8302	24	1	0	1	0	1		1	0	1	0	0	0	0	1	0		124	84	62	159	1	171	167	49	89	87	0.9	13.4	1	5	4	65	29.08167107		1	59
6153	4.61	3.93	1.43	3.77	1.44	3.59	1.26	3.68	1.75	22.3776	-11.8881	0.6993	71	1	0	1	1		1	1	0	1	1	1	0	0	1	0		120	78	63	246	1	146	139	42	76	122	0.7	14.3	0	0	4	60	43.57723001		1	75
6154	3.06	2.88	2.3	3.5	2.67	3.39	2.83	3.48	2.94	27.8261	23.0435	16.087	31	1	0	0	0			0	0	0	0	0	0	0	0		1	96	46	64	132	1	186	99	68	118	85	0.7	13.3	1	5	6	42	22.65789688	5-Mar-12	1	71
6155	2.71	2.52	1.79	2.74	1.82	2.41	1.81	2.7	2.25	25.6983	1.1173	1.676	81		0	0	0			0	0	1	1	0	0	0	1	0	1	162	78	60	162	0	193	91	57	118	88	0.6	13.8	1	0	7	70	31.63866328		1	67
6162		2.4	1.99	1.99	1.96	2.72	2	3.57	2.9	45.7286	0.5025	-1.5075	266	1	1	1	0			0	1	1	0	0	0	0	1	0		109	71	67	147	1	148	79	63	87	92	0.8	13.3	0	5	5	57	23.02360586		1	61
6163	2.8	2.69	1.77	2.73	1.8	2.47	1.68	2.92	1.74	-1.6949	-5.0847	1.6949	239		0	1	0		1	0	0	0	0	0	0	0	1	0	1	107	54	62	110	1	270	56	135	124	70	0.78	13	1	5	7	58	20.11939508		1	56
6166		3.67	3.12	3.68	2.9	3.79	3.19	3.49	2.74	-12.1795	2.2436	-7.0513	38		0	0	1			0	1	1	0	0	0	0	1	0	1	158	77	64	214	1						0.92	13.7	1	5	5	49	36.73325706		1	80
6168	3.6	2.94	2.93	3.49	3.2	3.2	3.14	3.73	3.32	13.3106	7.1672	9.215	177	1	0	0	0		1	1	1	0	0	0	0	0	0		1	110	46	61	129	1	187	60	77	110	90	0.9	12.9	1	5	7	46	24.37449648	4-Jun-12	1	69
6169	3.27	2.93	2.47	2.98	2.45	3.2	2.47	3.72	3.13	26.7206	0	-0.8097	213		0	0	0			0	2	0	0	0	0	0	0			102	63	67	174	0					75	0.9	12.7	1	5	6	35	27.25243143	1-Jun-12	1	65
6170	2.91	3.47	2.23	3.29	2.31	3.21	2.2	3.7	2.45	9.8655	-1.3453	3.5874	736	1	1	1	0		1	0	1	1	0	0	0	0	1	0	1	142	81	55	125	1	184	92	64	102	116	0.9	15	1	0	6	61	29.05295067
6173	2.76	3.04	2.28	3.02	2.45	2.82	2.01	3.79	2.63	15.3509	-11.8421	7.4561	79		0	0	0			0	0	0	0	0	0	0	0															0	0					1	71
6174	3.66	3.94	3.41	3.47	3.32	3.7	3.44	4.09	3.54	3.8123	0.8798	-2.6393	111		0	0	0			0	0	0	0	0	0	0	0															0	0
6179	2.9	2.95	3.13	2.89	3	2.69	2.68	2.68	3.48	11.1821	-14.377	-4.1534	27	1	1	0	1			0	1	1	0	0	0	0	1	0	1	157	68	66	158	1	175	104	48	106	86	0.8	14.9	1	5	6	62	25.50203448		1	71
6180	2.8	3.32	3.48	2.89	2.63	2.78	2.75	3.37	3.08	-11.4943	-20.977	-24.4253	301	1	0	1	1			0	0	1	0	0	0	0	0	0	1	123	52	65	148	1	202	157	78	93	89	0.7	12.1	0	5	6	42	24.62865044		1	88
6181	3.25	3.21	2.25	3.49	2.13	3.66	2.43	3.56	2.74	21.7778	8	-5.3333	31	1	0	0	0			0	1	0	0	0	0	0	0		1	94	66	61	118	1					87	0.7	14.1	0	0	5	36	22.29605104		1
6182	2.69	2.71	2.22	2.78	2.14	3.06	2.23	3.34	2.65	19.3694	0.4505	-3.6036	707		1	1	1		1	1	1	1	0	0	0	0	1	0	1	150	57	65	129	1	148	59	67	69	76	0.8	13.8	1	5	5	67	21.46686424		1	53
6184		3.47	2.02	3.75	2.11	3.45	2.29	4.33	2.45	21.2871	13.3663	4.4554	9	1	0	1	0		1	1	0	1	1	1	1	1	1	0		108	73	65	210	1	108	91	43	51	162	0.9	12.4	0	0	7	54	34.94605806
6186	3.58	3.58	2.75	3.35	2.43			3.68	3.08	12		-11.6364	71		0	0	0			0	1	0	0	0	0	0	0		1	117	50	66	160	1	154	94	68	67	85	0.9	14.5	1	5	6	35	25.82484504	20-Nov-12	1	70
[truncated: 41 more columns]
